# Supplementary material for: Effect of transdermal magnesium cream on serum and urinary magnesium levels in humans: A pilot study
Source: PLoS One. 2017 Apr 12;12(4):e0174817. doi: 10.1371/journal.pone.0174817 (PMC5389641; doi:10.1371/journal.pone.0174817)
Supplement: S1 Table — Subject data. (XLSX) [file pone.0174817.s003.xlsx]

## Sheet: All participants
PLACEBO	NEW PRE TOTAL	New Pre Total Excretion mg/day		NEW POST TOTAL		New DIETARY MG		Serum Mg Pre		Serum Mg Post		Change in serum Mg
	EXCRETION mmol/day			EXCRETION mmol/day		mg/day		mmol/L		mmol/L
L50	3.99	96.977		2.295		239.5		0.68		0.76		0.08
L51	6.045	146.924		2.82		411.5		0.56		1.06		0.5
L54	6.825	165.882		4.485		482		0.75		0.88		0.13
L55	2.89	70.2415		3.315		370		0.85		0.7		-0.15
L61	8.96	217.773		2.475		196		0.71		0.78		0.07
L65	4.875	118.487		5.81		305		0.81		0.68		-0.13
L67	3.525	85.6751		3.264		275		0.69		0.88		0.19
L70	2.9625	72.0036		1.44		267		0.71		0.46		-0.25
L77	2.6875	65.3197		1.995		312		1.16		1.06		-0.1
L79	3.325	80.8141		3.28925		433		0.81		0.68		-0.13
mean	4.6085			3.11883		329.1		0.773		0.794		0.021
SD	2.06934			1.2676		91.9157		0.159098		0.183799		0.220779
CV (%)								0.205819		0.231485		10.5133
						Note: Yellow denotes "athlete"
n=10
paired t-test, p=			0.0584072						0.770408
MAGNESIUM
		New Pre Total Excretion mg/day						Serum Mg Pre		Serum Mg Post		Change in Serum Mg
Participant	NEW PRE-TOTAL			NEW POST-TOTAL		New diet Mg		mmol/L		mmol/L
L57	3.87	94.0603		3.752		320		1.07		1.07		0
L59	5.34	129.789		6.525		469		0.72		0.67		-0.05
L60	3.375	82.0294		3.485		388.5		0.76		1.07		0.31
L62	5.88	142.913		5.88		259.5		0.69		1.18		0.49
L63	4.375	106.334		3.605		176.5		0.68		0.76		0.08
L64	3.06625	74.5252		2.821		270		0.73		0.86		0.13
L66	2.01875	49.0657		5.5625		276		0.69		1.14		0.45
L71	4.55	110.588		4.725		206		0.65		0.93		0.28
L72	3.875	94.1819		1.3		239.5		0.82		0.81		-0.01
L73	6.1125	148.564		7.28		282		0.62		0.65		0.03
L74	1.3	31.5965		4.63325		240		1.24		0.78		-0.46
L75	2.4	58.332		4.95		257		0.87		0.94		0.07
L76	6.996	170.038		4		247.5		0.95		0.66		-0.29
L78	3.8221	92.8961		3.61		496.5		0.97		1		0.03
MEAN	4.07004			4.43777		294.857		0.818571		0.894286		0.0757143
SD	1.62303			1.55837		93.8203		0.180762		0.180287		0.257972
CV %								0.220826		0.201599		3.40717
n=14
paired t-test, p=			0.483967						0.292054

## Sheet: Non-athletes
PLACEBO		NEW PRE TOTAL		NEW POST TOTAL		New DIETARY MG		Serum Mg Pre		Serum Mg Post		Change in Serum Mg
		EXCRETION mmol/day		EXCRETION mmol/day		Mg		mmol/L		mmol/L		mmol/L
L50		3.99		2.295		239.5		0.68		0.76		0.08
L51		6.045		2.82		411.5		0.56		1.06		0.5
L54		6.825		4.485		482		0.75		0.88		0.13
L55		2.89		3.315		370		0.85		0.7		-0.15
L61		8.96		2.475		196		0.71		0.78		0.07
L65		4.875		5.81		305		0.81		0.68		-0.13
L67		3.525		3.264		275		0.69		0.88		0.19
L70		2.9625		1.44		267		0.71		0.46		-0.25
L79		3.325		3.28925		433		0.81		0.68		-0.13
mean		4.82194		3.24369		331		0.73		0.764444		0.0344444
SD		2.07483		1.2776		97.2828		0.0876071		0.167862		0.229789
CV (%)		0.430289		0.393872		0.293906		0.12001		0.219587		6.67128
n=9
paired t-test, p=			0.0721576						0.664869
MAGNESIUM
								Serum Mg Pre		Serum Mg Post
Participant		NEW PRE-TOTAL		NEW POST-TOTAL		New diet Mg		mmol/L		mmol/L
L57		3.87		3.752		320		1.07		1.07		0
L59		5.34		6.525		469		0.72		0.67		-0.05
L60		3.375		3.485		388.5		0.76		1.07		0.31
L62		5.88		5.88		259.5		0.69		1.18		0.49
L63		4.375		3.605		176.5		0.68		0.76		0.08
L64		3.06625		2.821		270		0.73		0.86		0.13
L66		2.01875		5.5625		276		0.69		1.14		0.45
L71		4.55		4.725		206		0.65		0.93		0.28
L72		3.875		1.3		239.5		0.82		0.81		-0.01
L73		6.1125		7.28		282		0.62		0.65		0.03
L75		2.4		4.95		257		0.87		0.94		0.07
MEAN		4.07841		4.53505		285.818		0.754545		0.916364		0.161818
SD		1.33972		1.74791		82.2306		0.127229		0.183863		0.189938
CV %		0.328491		0.385422		0.287702		0.168617		0.200644		1.17377
n=11
paired t-test, p=			0.377324						0.0179868

## Sheet: Athletes
S1 data set for repository
PLACEBO	NEW PRE TOTAL		NEW POST TOTAL		New DIETARY MG		Serum Mg Pre		Serum Mg Post
	EXCRETION mmol/day		EXCRETION mmol/day		Mg		mmol/L		mmol/L
L77	2.6875		1.995		312		1.16		1.06
MAGNESIUM
							Serum Mg Pre		Serum Mg Post		Change in Serum Mg
Participant	NEW PRE-TOTAL		NEW POST-TOTAL		New diet Mg		mmol/L		mmol/L		mmol/L
L74	1.3		4.63325		240		1.24		0.78		-0.46		-0.724621
L76	6.996		4		247.5		0.95		0.66		-0.29		n=3
L78	3.8221		3.61		496.5		0.97		1		0.03		p=0.483
Mean	4.03937		4.08108		328		1.05333		0.813333		-0.24
Std Dev	2.85421		0.516421		145.973		0.161967		0.172434		0.248797
CV %	0.706598		0.12654		0.445041		0.153766		0.212008		-1.03665
